# Supplementary material for: Bees of the Mediterranean basin: biodiversity insights from specimens in the IMBE collection (Marseille, France)
Source: Biodivers Data J. 2024 Dec 27;12:e141734. doi: 10.3897/BDJ.12.e141734 (PMC11699511; doi:10.3897/BDJ.12.e141734)
Supplement: Supplementary material 1 — Numbers of specimens per French Department [file bdj-12-e141734-s001.csv]

French department	Number of specimens
Alpes-de-Haute-Provence	48
Alpes-Maritimes	15
Ariège	2
Aude	2
Aveyron	1
Bouches-du-Rhône	2028
Cantal	1
Drôme	3
Essonne	8
Gard	2
Haute-Savoie	1
Hautes-Alpes	6
Hautes-Pyrénées	2
Hérault	2
Isère	4
Lozère	6
Manche	2
Pyrénées-Orientales	9
Rhône	1
Saône-et-Loire	7
Savoie	2
Seine-et-Marne	4
Var	9
Yvelines	13
